# Supplementary material for: A rise-to-threshold process for a relative-value decision
Source: Nature. 2023 Jul 5;619(7970):563–71. doi: 10.1038/s41586-023-06271-6 (PMC10356611; doi:10.1038/s41586-023-06271-6)
Supplement: Supplementary file 3 — Genotypes for each experiment. All flies used for experiments were female. [file 41586_2023_6271_MOESM3_ESM.xlsx]

## Sheet: Supplementary Table 1
Figure	Panel	Genotype Shorthand	Genotype Full	Source and Citation
1	a	NP control	yw-; NP5137-Gal4	Kyoto DGRC #113602, Hayashi, S. et al. GETDB, a database compiling expression patterns and molecular locations of a collection of gal4 enhancer traps. genesis 34, 58–61 (2002).
1	b	egg > GCaMP3	w-; matα4-Gal4VP16; UASp-GCaMP3	egg > GCaMP3 was from Kaneuchi, T. et al. Calcium waves occur as Drosophila oocytes activate. PNAS 112, 791–796 (2015).
1	c	wild type	Canton-S	Canton-S was from Michael Dickinson from Martin Heisenberg.
1	e	oviDN-SS1 > MCFO	pBPhsFlp2::PEST in attP3/w-; VT050660-p65ADZp in attP40/+;VT028160-ZpGAL4DBD in attP2/pJFRC201-10xUAS-FRT-STOP-FRT-myr::smGFP-HA in VK00005,pJFRC240-10xUAS-FRT-STOP-FRT-myr::smGFP-V5-THS-10xUAS-FRT-STOP-FRT-myr::smGFP-FLAG in su(Hw)attP1	MCFO was from BDSC #64085, Nern, A., Pfeiffer, B. D. & Rubin, G. M. Optimized tools for multicolor stochastic labeling reveal diverse stereotyped cell arrangements in the fly visual system. PNAS 112, E2967–E2976 (2015). oviDN-SS1 was from Wang, F. et al. Neural circuitry linking mating and egg laying in Drosophila females. Nature 579, 101–105 (2020).
1	f	oviDN-SS1 > myr-FLAG & syt-HA	w-; VT050660-p65ADZp in attp40/+; VT028160-ZpGal4DBD in attp2/3xUAS-Syt::smGFP-HA in su(Hw)attP1, 5xUAS-IVS-myr::smGFP-FLAG in VK00005	myr-FLAG & syt-HA was from Wang, F. et al. Neural circuitry linking mating and egg laying in Drosophila females. Nature 579, 101–105 (2020).
1	g	oviDN-SS1 > GCaMP7f	w-; VT050660-p65ADZp in attp40/+; VT028160-ZpGal4DBD in attp2/20XUAS-IVS-jGCaMP7f in VK00005	jGCaMP7f was from BDSC #79031, Dana, H. et al. High-performance calcium sensors for imaging activity in neuronal populations and microcompartments. Nature Methods 16, 649–657 (2019).
1	h,j-l	oviDN-SS1 > GCaMP7f	w-; VT050660-p65ADZp in attp40/+; VT028160-ZpGal4DBD in attp2/20XUAS-IVS-jGCaMP7f in VK00005
		oviDN-SS1 & SS01048 > GCaMP7f	w-; 20XUAS-IVS-jGCaMP7f in attp5,VT050660-p65ADZp in attp40/VT040541-p65ADZp in attp40; VT028160-ZpGal4DBD in attp2/VT050661-ZpGal4DBD in attp2	SS01048 was from Namiki, S., Dickinson, M. H., Wong, A. M., Korff, W. & Card, G. M. The functional organization of descending sensory-motor pathways in Drosophila. eLife 7, e34272 (2018). jGCaMP7f was from BDSC #80906, Dana, H. et al. High-performance calcium sensors for imaging activity in neuronal populations and microcompartments. Nature Methods 16, 649–657 (2019).
		oviDN-SS1 & SS65423 > GCaMP7f	w-; 20XUAS-IVS-jGCaMP7f in attp5,VT026347-p65ADZp in attP40/VT040541-p65ADZp in attp40; VT028160-ZpGal4DBD in attp2/VT026035-ZpGal4DBD in attP2	SS65423 was oviIN-SS2 from Wang, F. et al. Neural circuitry linking mating and egg laying in Drosophila females. Nature 579, 101–105 (2020).
1	m	oviDN-SS1 > GCaMP7f	w-; VT050660-p65ADZp in attp40/+; VT028160-ZpGal4DBD in attp2/20XUAS-IVS-jGCaMP7f in VK00005
1	n	oviDN-SS1 > GCaMP7f	w-; VT050660-p65ADZp in attp40/+; VT028160-ZpGal4DBD in attp2/20XUAS-IVS-jGCaMP7f in VK00005
		oviDN-SS1 > GCaMP7b	w-; VT050660-p65ADZp in attp40/+; VT028160-ZpGal4DBD in attp2/20XUAS-IVS-jGCaMP7b in VK00005	jGCaMP7b was from BDSC #79029, Dana, H. et al. High-performance calcium sensors for imaging activity in neuronal populations and microcompartments. Nature Methods 16, 649–657 (2019).
2	a-d	oviDN-SS1 > CsChrimson-mCherry & GCaMP7f	w-; VT050660-p65ADZp in attp40/20XUAS-IVS-jGCaMP7f in attp5; VT028160-ZpGal4DBD in attp2/20XUAS-IVS-CsChrimson-mCherry in VK00005	CsChrimson-mCherry was from BDSC #82180, Kim, S. S., Rouault, H., Druckmann, S. & Jayaraman, V. Ring attractor dynamics in the Drosophila central brain. Science 356, 849–853 (2017), Klapoetke, N. C. et al. Independent optical excitation of distinct neural populations. Nature Methods 11, 338–346 (2014).
2	e	oviDN-SS1 > GCaMP7f	w-; VT050660-p65ADZp in attp40/+; VT028160-ZpGal4DBD in attp2/20XUAS-IVS-jGCaMP7f in VK00005
2	f-h	oviDN-SS1 > CsChrimson-mCherry & GCaMP7f	w-; VT050660-p65ADZp in attp40/20XUAS-IVS-jGCaMP7f in attp5; VT028160-ZpGal4DBD in attp2/20XUAS-IVS-CsChrimson-mCherry in VK00005
3	a-h	wild type	Canton-S
4	b-e	oviDN-SS1 > GCaMP7f	w-; VT050660-p65ADZp in attp40/+; VT028160-ZpGal4DBD in attp2/20XUAS-IVS-jGCaMP7f in VK00005
		oviDN-SS1 & SS01048 > GCaMP7f	w-; 20XUAS-IVS-jGCaMP7f in attp5,VT050660-p65ADZp in attp40/VT040541-p65ADZp in attp40; VT028160-ZpGal4DBD in attp2/VT050661-ZpGal4DBD in attp2
		oviDN-SS1 & SS65423 > GCaMP7f	w-; 20XUAS-IVS-jGCaMP7f in attp5,VT026347-p65ADZp in attP40/VT040541-p65ADZp in attp40; VT028160-ZpGal4DBD in attp2/VT026035-ZpGal4DBD in attP2
	c	oviDN-SS1 > 2xEGFP	w-; VT050660-p65ADZp in attp40/UAS-2xEGFP; VT028160-ZpGal4DBD in attp2/+	2xEGFP was backcrossed into the Nippon-Project (NP) background (for a different study) and was originally from BDSC #6874, Halfon, M. S. et al. New fluorescent protein reporters for use with the drosophila gal4 expression system and for vital detection of balancer chromosomes. genesis 34, 135–138 (2002).
	d-f	oviDN-SS1 > GCaMP7f	w-; VT050660-p65ADZp in attp40/+; VT028160-ZpGal4DBD in attp2/20XUAS-IVS-jGCaMP7f in VK00005
		oviDN-SS1 & SS01048 > GCaMP7f	w-; 20XUAS-IVS-jGCaMP7f in attp5,VT050660-p65ADZp in attp40/VT040541-p65ADZp in attp40; VT028160-ZpGal4DBD in attp2/VT050661-ZpGal4DBD in attp2
		oviDN-SS1 & SS65423 > GCaMP7f	w-; 20XUAS-IVS-jGCaMP7f in attp5,VT026347-p65ADZp in attP40/VT040541-p65ADZp in attp40; VT028160-ZpGal4DBD in attp2/VT026035-ZpGal4DBD in attP2
5	a	empty-GAL4 > Kir2.1	w+/w-; +/+; UAS-EGFP-Kir2.1/Gal4 in attP2	Kir2.1 was converted to w+ from BDSC #6595, Baines, R. A., Uhler, J. P., Thompson, A., Sweeney, S. T. & Bate, M. Altered Electrical Properties in Drosophila Neurons Developing without Synaptic Transmission. J. Neurosci. 21, 1523–1531 (2001), Hardie, R. C. et al. Calcium Influx via TRP Channels Is Required to Maintain PIP2 Levels in Drosophila Photoreceptors. Neuron 30, 149–159 (2001). empty gal4 …
		oviDN-GAL4 > Kir2.1	w+/w-; +/+; UAS-EGFP-Kir2.1/VT040574-Gal4 in attP2
5	b	empty-GAL4 > GtACR1 & GCaMP7f	w-; 20XUAS-IVS-jGCaMP7f in attp5/+; Gal4 in attP2/10XUAS-GtACR1-HA in VK00005	GtACR1-HA was a gift from Andy Siliciano and Vanessa Ruta and was first described as a tool in flies in, Mohammad, F. et al. Optogenetic inhibition of behavior with anion channelrhodopsins. Nature Methods 14, 271–274 (2017).
		oviDN-GAL4 > GtACR1 & GCaMP7f	w-;20XUAS-IVS-jGCaMP7f in attp5/+; VT040574-Gal4 in attP2/10XUAS-GtACR1-HA in VK00005
5	c	empty-GAL4 > Kir2.1*Mut and tub > GAL80ts	w+/w-; 10XUAS-IVS-Kir2.1*Mut-T2A-tdTomato in attp40/+; tubP-GAL80[ts]/Gal4 in attP2	Kir2.1*Mut was from this study. tub > gal80ts was from BDSC #7017, McGuire, S. E., Le, P. T., Osborn, A. J., Matsumoto, K. & Davis, R. L. Spatiotemporal Rescue of Memory Dysfunction in Drosophila. Science 302, 1765–1768 (2003).
		empty-GAL4 > Kir2.1* and tub > GAL80ts	w+/w-; 10XUAS-IVS-Kir2.1*-T2A-tdTomato in attp40/+; tubP-GAL80[ts]/Gal4 in attP2	Kir2.1* was from this study.
		oviDN-GAL4 > Kir2.1*Mut and tub > GAL80ts	w+/w-; 10XUAS-IVS-Kir2.1*Mut-T2A-tdTomato in attp40/+; tubP-GAL80[ts]/VT040574-Gal4 in attP2
		oviDN-GAL4 > Kir2.1* and tub > GAL80ts	w+/w-; 10XUAS-IVS-Kir2.1*-T2A-tdTomato in attp40/+; tubP-GAL80[ts]/VT040574-Gal4 in attP2
5	d	oviDN-GAL4 > Kir2.1*Mut & GCaMP7f and tub > GAL80ts	w+/w-; 10XUAS-IVS-Kir2.1*Mut-T2A-tdTomato in attp40/20XUAS-IVS-jGCaMP7f in attp5; tubP-GAL80[ts]/VT040574-Gal4 in attP2
		oviDN-GAL4 > Kir2.1* & GCaMP7f and tub > GAL80ts	w+/w-; 10XUAS-IVS-Kir2.1*-T2A-tdTomato in attp40/20XUAS-IVS-jGCaMP7f in attp5; tubP-GAL80[ts]/VT040574-Gal4 in attP2
5	e	oviDN-GAL4 > Kir2.1*Mut and tub > GAL80ts	w+/w-; 10XUAS-IVS-Kir2.1*Mut-T2A-tdTomato in attp40/+; tubP-GAL80[ts]/VT040574-Gal4 in attP2
5	f	oviDN-GAL4 > Kir2.1* and tub > GAL80ts	w+/w-; 10XUAS-IVS-Kir2.1*-T2A-tdTomato in attp40/+; tubP-GAL80[ts]/VT040574-Gal4 in attP2
5	g-h	oviDN-GAL4 > Kir2.1*Mut and tub > GAL80ts	w+/w-; 10XUAS-IVS-Kir2.1*Mut-T2A-tdTomato in attp40/+; tubP-GAL80[ts]/VT040574-Gal4 in attP2
		oviDN-GAL4 > Kir2.1* and tub > GAL80ts	w+/w-; 10XUAS-IVS-Kir2.1*-T2A-tdTomato in attp40/+; tubP-GAL80[ts]/VT040574-Gal4 in attP2
5	i (1st set of bars)	empty-GAL4 > Kir2.1*Mut and tub > GAL80ts	w+/w-; 10XUAS-IVS-Kir2.1*Mut-T2A-tdTomato in attp40/+; tubP-GAL80[ts]/Gal4 in attP2
		empty-GAL4 > Kir2.1* and tub > GAL80ts	w+/w-; 10XUAS-IVS-Kir2.1*-T2A-tdTomato in attp40/+; tubP-GAL80[ts]/Gal4 in attP2
	i (2nd set of bars)	oviDN-GAL4 > Kir2.1*Mut and tub > GAL80ts	w+/w-; 10XUAS-IVS-Kir2.1*Mut-T2A-tdTomato in attp40/+; tubP-GAL80[ts]/VT040574-Gal4 in attP2
		oviDN-GAL4 > Kir2.1* and tub > GAL80ts	w+/w-; 10XUAS-IVS-Kir2.1*-T2A-tdTomato in attp40/+; tubP-GAL80[ts]/VT040574-Gal4 in attP2
	i (3rd set of bars)	oviDN-GAL4 > Kir2.1*Mut and tub > GAL80ts	w+/w-; 10XUAS-IVS-Kir2.1*Mut-T2A-tdTomato in attp40/+; tubP-GAL80[ts]/VT040574-Gal4 in attP2
		oviDN-GAL4 > Kir2.1* and tub > GAL80ts	w+/w-; 10XUAS-IVS-Kir2.1*-T2A-tdTomato in attp40/+; tubP-GAL80[ts]/VT040574-Gal4 in attP2
6	a	SS69920 (oviEN) > GtACR1 & GCaMP7f	w-; 14D05-p65ADZp in attP40/20XUAS-IVS-jGCaMP7f in attp5; VT064568-ZpGal4DBD in attP2/10XUAS-GtACR1-HA in VK00005
		SS69913 (oviEN) > GtACR1 & GCaMP7f	w-; VT050229-p65ADZp in attP40/20XUAS-IVS-jGCaMP7f in attp5; 26D04-ZpGal4DBD in attP2/10XUAS-GtACR1-HA in VK00005
		SS69542 (group U) > GtACR1 & GCaMP7f	w-; 34F03-p65ADZp in attP40/20XUAS-IVS-jGCaMP7f in attp5; VT043700-ZpGal4DBD in attp2/10XUAS-GtACR1-HA in VK00005
		SS69540 (group U) > GtACR1 & GCaMP7f	w-; 34F03-p65ADZp in attP40/20XUAS-IVS-jGCaMP7f in attp5; VT033614-ZpGal4DBD in attP2/10XUAS-GtACR1-HA in VK00005
		SS66793 (group G) > GtACR1 & GCaMP7f	w-; VT040569-p65ADZp in attP40/20XUAS-IVS-jGCaMP7f in attp5; VT002057-ZpGal4DBD in attP2/10XUAS-GtACR1-HA in VK00005
		SS66794 (group G) > GtACR1 & GCaMP7f	w-; VT002857-p65ADZp in attp40/20XUAS-IVS-jGCaMP7f in attp5; VT002057-ZpGal4DBD in attP2/10XUAS-GtACR1-HA in VK00005
		SS65423 (oviIN-SS2) > GtACR1 & GCaMP7f	w-; VT026347-p65ADZp in attP40/20XUAS-IVS-jGCaMP7f in attp5; VT026035-ZpGal4DBD in attP2/10XUAS-GtACR1-HA in VK00005	oviIN-SS2 was from Wang, F. et al. Neural circuitry linking mating and egg laying in Drosophila females. Nature 579, 101–105 (2020).
		SS65424 (oviIN) > GtACR1 & GCaMP7f	w-; VT027273-p65ADZp in attP40/20XUAS-IVS-jGCaMP7f in attp5; VT010054-ZpGal4DBD attP2/10XUAS-GtACR1-HA in VK00005
		SS65422 (oviIN-SS1) > GtACR1 & GCaMP7f	w-; 68A10-p65ADZp in attP40/20XUAS-IVS-jGCaMP7f in attp5; VT010054-ZpGal4DBD in attP2/10XUAS-GtACR1-HA in VK00005	oviIN-SS1 was from Wang, F. et al. Neural circuitry linking mating and egg laying in Drosophila females. Nature 579, 101–105 (2020).
		SS64946 (group B) > GtACR1 & GCaMP7f	w-; VT017683-p65ADZp in attP40/20XUAS-IVS-jGCaMP7f in attp5; VT002223-ZpGal4DBD in attP2/10XUAS-GtACR1-HA in VK00005
		SS64927 (group B) > GtACR1 & GCaMP7f	w-; VT028555-p65ADZp in attP40/20XUAS-IVS-jGCaMP7f in attp5; VT017683-ZpGal4DBD in attP2/10XUAS-GtACR1-HA in VK00005
		SS45323 (group O) > GtACR1 & GCaMP7f	w-; VT019330-p65ADZp in attP40 /20XUAS-IVS-jGCaMP7f in attp5; VT016254-ZpGal4DBD in attP2/10XUAS-GtACR1-HA in VK00005
		SS69514 (group O) > GtACR1 & GCaMP7f	w-; VT027104-p65ADZp in attP40/20XUAS-IVS-jGCaMP7f in attp5; VT008660-ZpGal4DBD in attP2/10XUAS-GtACR1-HA in VK00005
		SS69457 (group O) > GtACR1 & GCaMP7f	w-; VT008660-p65ADZp in attP40/20XUAS-IVS-jGCaMP7f in attp5; 55D08-ZpGal4DBD in attP2/10XUAS-GtACR1-HA in VK00005
		SS69505 (group T) > GtACR1 & GCaMP7f	w-; VT008474-p65ADZp in attP40/20XUAS-IVS-jGCaMP7f in attp5; VT005534-ZpGal4DBD in attP2/10XUAS-GtACR1-HA in VK00005
		SS69429 (group V) > GtACR1 & GCaMP7f	w-; VT039470-p65ADZp in attP40/20XUAS-IVS-jGCaMP7f in attp5; VT045575-ZpGal4DBD in attP2/10XUAS-GtACR1-HA in VK00005
		SS66864 (group C) > GtACR1 & GCaMP7f	w-; VT024647-p65ADZp in attP40/20XUAS-IVS-jGCaMP7f in attp5; VT022246-ZpGal4DBD in attP2/10XUAS-GtACR1-HA in VK00005
		SS54798 (group Z) > GtACR1 & GCaMP7f	w-; VT017683-p65ADZp in attP40/20XUAS-IVS-jGCaMP7f in attp5; VT020732-ZpGal4DBD in attP2/10XUAS-GtACR1-HA in VK00005
6	b-e	Canton-S G1 x w1118	Canton-S G1 x w1118	Scheffer, L. K. et al. A connectome and analysis of the adult Drosophila central brain. eLife 9, e57443 (2020).
Extended Data Fig 1	d-h	wild type	Canton-S
Extended Data Fig 2	d	wild type	Canton-S
Extended Data Fig 2	e (bars 1 and 3)	wild type	Canton-S
Extended Data Fig 2	e (bar 2)	oviDN-SS1 > GCaMP7f	w-; VT050660-p65ADZp in attp40/+; VT028160-ZpGal4DBD in attp2/20XUAS-IVS-jGCaMP7f in VK00005
Extended Data Fig 2	f	oviDN-SS1 > GCaMP7b	w-; VT050660-p65ADZp in attp40/+; VT028160-ZpGal4DBD in attp2/20XUAS-IVS-jGCaMP7b in VK00005
Extended Data Fig 2	g-o	oviDN-SS1 > GCaMP7f	w-; VT050660-p65ADZp in attp40/+; VT028160-ZpGal4DBD in attp2/20XUAS-IVS-jGCaMP7f in VK00005
		oviDN-SS1 & SS01048 > GCaMP7f	w-; 20XUAS-IVS-jGCaMP7f in attp5,VT050660-p65ADZp in attp40/VT040541-p65ADZp in attp40; VT028160-ZpGal4DBD in attp2/VT050661-ZpGal4DBD in attp2
		oviDN-SS1 & SS65423 > GCaMP7f	w-; 20XUAS-IVS-jGCaMP7f in attp5,VT026347-p65ADZp in attP40/VT040541-p65ADZp in attp40; VT028160-ZpGal4DBD in attp2/VT026035-ZpGal4DBD in attP2
Extended Data Fig 3	a	Canton-S G1 x w1118	Canton-S G1 x w1118
Extended Data Fig 3	b	oviDN-GAL4 > mCD8GFP	w-; +/+; 10XUAS-IVS-mCD8GFP in attp2/VT040574-Gal4 in attP2	mCD8GFP was from Pfeiffer, B. D. et al. Refinement of Tools for Targeted Gene Expression in Drosophila. Genetics 186, 735–755 (2010).
Extended Data Fig 3	c	oviDN-SS1 > GCaMP7f	w-; VT050660-p65ADZp in attp40/+; VT028160-ZpGal4DBD in attp2/20XUAS-IVS-jGCaMP7f in VK00005
Extended Data Fig 3	d	oviDN-SS1 > GCaMP7f	w-; VT050660-p65ADZp in attp40/+; VT028160-ZpGal4DBD in attp2/20XUAS-IVS-jGCaMP7f in VK00005
		oviDN-SS1 & SS01048 > GCaMP7f	w-; 20XUAS-IVS-jGCaMP7f in attp5,VT050660-p65ADZp in attp40/VT040541-p65ADZp in attp40; VT028160-ZpGal4DBD in attp2/VT050661-ZpGal4DBD in attp2
Extended Data Fig 3	ef	oviDN-SS1 > GCaMP7f	w-; VT050660-p65ADZp in attp40/+; VT028160-ZpGal4DBD in attp2/20XUAS-IVS-jGCaMP7f in VK00005
		oviDN-SS1 & SS01048 > GCaMP7f	w-; 20XUAS-IVS-jGCaMP7f in attp5,VT050660-p65ADZp in attp40/VT040541-p65ADZp in attp40; VT028160-ZpGal4DBD in attp2/VT050661-ZpGal4DBD in attp2
		oviDN-SS1 & SS65423 > GCaMP7f	w-; 20XUAS-IVS-jGCaMP7f in attp5,VT026347-p65ADZp in attP40/VT040541-p65ADZp in attp40; VT028160-ZpGal4DBD in attp2/VT026035-ZpGal4DBD in attP2
Extended Data Fig 4	a-e	oviDN-SS1 > GCaMP7f	w-; VT050660-p65ADZp in attp40/+; VT028160-ZpGal4DBD in attp2/20XUAS-IVS-jGCaMP7f in VK00005
		oviDN-SS1 & SS01048 > GCaMP7f	w-; 20XUAS-IVS-jGCaMP7f in attp5,VT050660-p65ADZp in attp40/VT040541-p65ADZp in attp40; VT028160-ZpGal4DBD in attp2/VT050661-ZpGal4DBD in attp2
		oviDN-SS1 & SS65423 > GCaMP7f	w-; 20XUAS-IVS-jGCaMP7f in attp5,VT026347-p65ADZp in attP40/VT040541-p65ADZp in attp40; VT028160-ZpGal4DBD in attp2/VT026035-ZpGal4DBD in attP2
Extended Data Fig 5	a	oviDN-SS1 > GCaMP7f	w-; VT050660-p65ADZp in attp40/+; VT028160-ZpGal4DBD in attp2/20XUAS-IVS-jGCaMP7f in VK00005
		oviDN-SS1 & SS01048 > GCaMP7f	w-; 20XUAS-IVS-jGCaMP7f in attp5,VT050660-p65ADZp in attp40/VT040541-p65ADZp in attp40; VT028160-ZpGal4DBD in attp2/VT050661-ZpGal4DBD in attp2
		oviDN-SS1 & SS65423 > GCaMP7f	w-; 20XUAS-IVS-jGCaMP7f in attp5,VT026347-p65ADZp in attP40/VT040541-p65ADZp in attp40; VT028160-ZpGal4DBD in attp2/VT026035-ZpGal4DBD in attP2
Extended Data Fig 5	b	oviDN-SS1 > GCaMP7f	w-; VT050660-p65ADZp in attp40/+; VT028160-ZpGal4DBD in attp2/20XUAS-IVS-jGCaMP7f in VK00005
Extended Data Fig 5	c-e	oviDN-SS1 > GCaMP7f	w-; VT050660-p65ADZp in attp40/+; VT028160-ZpGal4DBD in attp2/20XUAS-IVS-jGCaMP7f in VK00005
		oviDN-SS1 & SS01048 > GCaMP7f	w-; 20XUAS-IVS-jGCaMP7f in attp5,VT050660-p65ADZp in attp40/VT040541-p65ADZp in attp40; VT028160-ZpGal4DBD in attp2/VT050661-ZpGal4DBD in attp2
		oviDN-SS1 & SS65423 > GCaMP7f	w-; 20XUAS-IVS-jGCaMP7f in attp5,VT026347-p65ADZp in attP40/VT040541-p65ADZp in attp40; VT028160-ZpGal4DBD in attp2/VT026035-ZpGal4DBD in attP2
Extended Data Fig 5	f-n	oviDN-SS1 > CsChrimson-mCherry & GCaMP7f	w-; VT050660-p65ADZp in attp40/20XUAS-IVS-jGCaMP7f in attp5; VT028160-ZpGal4DBD in attp2/20XUAS-IVS-CsChrimson-mCherry in VK00005
Extended Data Fig 5	o-s	oviDN-SS1 > CsChrimson-mCherry & GCaMP7f	w-; VT050660-p65ADZp in attp40/20XUAS-IVS-jGCaMP7f in attp5; VT028160-ZpGal4DBD in attp2/20XUAS-IVS-CsChrimson-mCherry in VK00005
Extended Data Fig 6	a-f	oviDN-SS1 > CsChrimson-mCherry & GCaMP7f	w-; VT050660-p65ADZp in attp40/20XUAS-IVS-jGCaMP7f in attp5; VT028160-ZpGal4DBD in attp2/20XUAS-IVS-CsChrimson-mCherry in VK00005
Extended Data Fig 6	h	oviDN-SS1 > CsChrimson-mCherry & sytGCaMP7f	w-; VT050660-p65ADZp in attp40/20XUAS-IVS-sytjGCaMP7f in attp40; VT028160-ZpGal4DBD in attp2/20XUAS-IVS-CsChrimson-mCherry in VK00005	sytGCaMP7f was from Lyu, C. et. al. Building an allocentric travelling direction signal via vector computation. Nature 601, 92–97 (2022).
Extended Data Fig 6	i	oviDN-SS1 > CsChrimson-mCherry & GCaMP7f	w-; VT050660-p65ADZp in attp40/20XUAS-IVS-jGCaMP7f in attp5; VT028160-ZpGal4DBD in attp2/20XUAS-IVS-CsChrimson-mCherry in VK00005
Extended Data Fig 6	j-k	oviDN-SS1 > CsChrimson-mCherry & sytGCaMP7f	w-; VT050660-p65ADZp in attp40/20XUAS-IVS-sytjGCaMP7f in attp40; VT028160-ZpGal4DBD in attp2/20XUAS-IVS-CsChrimson-mCherry in VK00005
		oviDN-SS1 > CsChrimson-mCherry & GCaMP7f	w-; VT050660-p65ADZp in attp40/20XUAS-IVS-jGCaMP7f in attp5; VT028160-ZpGal4DBD in attp2/20XUAS-IVS-CsChrimson-mCherry in VK00005
Extended Data Fig 6	l	oviDN-SS1 > CsChrimson-mCherry & sytGCaMP7f	w-; VT050660-p65ADZp in attp40/20XUAS-IVS-sytjGCaMP7f in attp40; VT028160-ZpGal4DBD in attp2/20XUAS-IVS-CsChrimson-mCherry in VK00005
Extended Data Fig 6	m-p	oviDN-SS1 > CsChrimson-mCherry & GCaMP7f	w-; VT050660-p65ADZp in attp40/20XUAS-IVS-jGCaMP7f in attp5; VT028160-ZpGal4DBD in attp2/20XUAS-IVS-CsChrimson-mCherry in VK00005
Extended Data Fig 7	b-g	wild type	Canton-S
Extended Data Fig 8	a-k	oviDN-SS1 > GCaMP7f	w-; VT050660-p65ADZp in attp40/+; VT028160-ZpGal4DBD in attp2/20XUAS-IVS-jGCaMP7f in VK00005
		oviDN-SS1 & SS01048 > GCaMP7f	w-; 20XUAS-IVS-jGCaMP7f in attp5,VT050660-p65ADZp in attp40/VT040541-p65ADZp in attp40; VT028160-ZpGal4DBD in attp2/VT050661-ZpGal4DBD in attp2
		oviDN-SS1 & SS65423 > GCaMP7f	w-; 20XUAS-IVS-jGCaMP7f in attp5,VT026347-p65ADZp in attP40/VT040541-p65ADZp in attp40; VT028160-ZpGal4DBD in attp2/VT026035-ZpGal4DBD in attP2
Extended Data Fig 9	a-e	oviDN-SS1 > 2xEGFP	w-; VT050660-p65ADZp in attp40/UAS-2xEGFP; VT028160-ZpGal4DBD in attp2/+
Extended Data Fig 9	f, i	oviDN-SS1 > GCaMP7f	w-; VT050660-p65ADZp in attp40/+; VT028160-ZpGal4DBD in attp2/20XUAS-IVS-jGCaMP7f in VK00005
		oviDN-SS1 & SS01048 > GCaMP7f	w-; 20XUAS-IVS-jGCaMP7f in attp5,VT050660-p65ADZp in attp40/VT040541-p65ADZp in attp40; VT028160-ZpGal4DBD in attp2/VT050661-ZpGal4DBD in attp2
		oviDN-SS1 & SS65423 > GCaMP7f	w-; 20XUAS-IVS-jGCaMP7f in attp5,VT026347-p65ADZp in attP40/VT040541-p65ADZp in attp40; VT028160-ZpGal4DBD in attp2/VT026035-ZpGal4DBD in attP2
Extended Data Fig 9	g, j	oviDN-SS1 > GCaMP7f	w-; VT050660-p65ADZp in attp40/+; VT028160-ZpGal4DBD in attp2/20XUAS-IVS-jGCaMP7f in VK00005
Extended Data Fig 9	h, k	oviDN-SS1 > GCaMP7f	w-; VT050660-p65ADZp in attp40/+; VT028160-ZpGal4DBD in attp2/20XUAS-IVS-jGCaMP7f in VK00005
Extended Data Fig 10	a	empty-SS1 > Kir2.1	w+/w-; p65ADZp in attp40/+; UAS-EGFP-Kir2.1/ZpGal4DBD in attp2
		oviDN-SS1 > Kir2.1	w+/w-; VT050660-p65ADZp in attp40/+; UAS-EGFP-Kir2.1/VT028160-ZpGal4DBD in attp2
Extended Data Fig 10	b	empty-SS1 > Caspase3	w+/w-; UAS-nz::Caspase3 in VIE-19a, UAS-Caspase3::cz in VIE-260b/p65ADZp in attp40; ZpGal4DBD in attp2/+	empty split was from BDSC #79603, Hampel, S., Franconville, R., Simpson, J. H. & Seeds, A. M. A neural command circuit for grooming movement control. eLife 4, e08758 (2015). Caspase3 was from Wang, F. et al. Neural circuitry linking mating and egg laying in Drosophila females. Nature 579, 101–105 (2020).
		oviDN-SS1 > Caspase3	w+/w-; UAS-nz::Caspase3 in VIE-19a, UAS-Caspase3::cz in VIE-260b/VT050660-p65ADZp in attp40; VT028160-ZpGal4DBD in attp2/+
		empty-GAL4 > Caspase3	w+/w-; UAS-nz::Caspase3 in VIE-19a, UAS-Caspase3::cz in VIE-260b/+; Gal4 in attP2/+
		oviDN-GAL4 > Caspase3	w+/w-; UAS-nz::Caspase3 in VIE-19a, UAS-Caspase3::cz in VIE-260b/+; VT040574-Gal4 in attP2/+
Extended Data Fig 10	c	empty-SS1 > GtACR1 & GCaMP7f	w-; 20XUAS-IVS-jGCaMP7f in attp5/p65ADZp in attp40; ZpGal4DBD in attp2/10XUAS-GtACR1-HA in VK00005
		oviDN-SS1 > GtACR1 & GCaMP7f	w-; 20XUAS-IVS-jGCaMP7f in attp5/VT050660-p65ADZp in attp40; VT028160-ZpGal4DBD in attp2/10XUAS-GtACR1-HA in VK00005
Extended Data Fig 10	d	oviDN-GAL4 > Kir2.1*Mut & GCaMP7f and tub > GAL80ts	w+/w-; 10XUAS-IVS-Kir2.1*Mut-T2A-tdTomato in attp40/20XUAS-IVS-jGCaMP7f in attp5; tubP-GAL80[ts]/VT040574-Gal4 in attP2
		oviDN-GAL4 > Kir2.1* & GCaMP7f and tub > GAL80ts	w+/w-; 10XUAS-IVS-Kir2.1*-T2A-tdTomato in attp40/20XUAS-IVS-jGCaMP7f in attp5; tubP-GAL80[ts]/VT040574-Gal4 in attP2
Extended Data Fig 10	ef	oviDN-GAL4 > Kir2.1*Mut and tub > GAL80ts	w+/w-; 10XUAS-IVS-Kir2.1*Mut-T2A-tdTomato in attp40/+; tubP-GAL80[ts]/VT040574-Gal4 in attP2
		oviDN-GAL4 > Kir2.1* and tub > GAL80ts	w+/w-; 10XUAS-IVS-Kir2.1*-T2A-tdTomato in attp40/+; tubP-GAL80[ts]/VT040574-Gal4 in attP2
Extended Data Fig 11	a	SS69920 (oviEN) > CsChrimson-mVenus & syt-HA	20xUAS-CsChrimson-mVenus, UAS-syt-HA in attp18/w-; 14D05-p65ADZp in attP40/+; VT064568-ZpGal4DBD in attP2/+
	b	SS69913 (oviEN) > CsChrimson-mVenus & syt-HA	20xUAS-CsChrimson-mVenus, UAS-syt-HA in attp18/w-; VT050229-p65ADZp in attP40/+; 26D04-ZpGal4DBD in attP2/+
	c	SS69542 (group U) > CsChrimson-mVenus & syt-HA	20xUAS-CsChrimson-mVenus, UAS-syt-HA in attp18/w-; 34F03-p65ADZp in attP40/+; VT043700-ZpGal4DBD in attp2/+
	d	SS69540 (group U) > CsChrimson-mVenus & syt-HA	20xUAS-CsChrimson-mVenus, UAS-syt-HA in attp18/w-; 34F03-p65ADZp in attP40/+; VT033614-ZpGal4DBD in attP2/+
	e	SS66793 (group G) > CsChrimson-mVenus & syt-HA	20xUAS-CsChrimson-mVenus, UAS-syt-HA in attp18/w-; VT040569-p65ADZp in attP40/+; VT002057-ZpGal4DBD in attP2/+
	f	SS66794 (group G) > CsChrimson-mVenus & syt-HA	20xUAS-CsChrimson-mVenus, UAS-syt-HA in attp18/w-; VT002857-p65ADZp in attp40/+; VT002057-ZpGal4DBD in attP2/+
	h	SS65424 (oviIN) > CsChrimson-mVenus & syt-HA	20xUAS-CsChrimson-mVenus, UAS-syt-HA in attp18/w-; VT027273-p65ADZp in attP40/+; VT010054-ZpGal4DBD attP2/+
	j	SS64946 (group B) > CsChrimson-mVenus & syt-HA	20xUAS-CsChrimson-mVenus, UAS-syt-HA in attp18/w-; VT017683-p65ADZp in attP40/+; VT002223-ZpGal4DBD in attP2/+
	k	SS64927 (group B) > CsChrimson-mVenus	20xUAS-CsChrimson-mVenus in attp18/w-; VT028555-p65ADZp in attP40/+; VT017683-ZpGal4DBD in attP2/+
	l	SS45323 (group O) > CsChrimson-mVenus	20xUAS-CsChrimson-mVenus in attp18/w-; VT019330-p65ADZp in attP40/+; VT016254-ZpGal4DBD in attP2/+
	m	SS69514 (group O) > CsChrimson-mVenus & syt-HA	20xUAS-CsChrimson-mVenus, UAS-syt-HA in attp18/w-; VT027104-p65ADZp in attP40/+; VT008660-ZpGal4DBD in attP2/+
	n	SS69457 (group O) > CsChrimson-mVenus & syt-HA	20xUAS-CsChrimson-mVenus, UAS-syt-HA in attp18/w-; VT008660-p65ADZp in attP40/+; 55D08-ZpGal4DBD in attP2/+
	o	SS69505 (group T) > CsChrimson-mVenus & syt-HA	20xUAS-CsChrimson-mVenus, UAS-syt-HA in attp18/w-; VT008474-p65ADZp in attP40/+; VT005534-ZpGal4DBD in attP2/+
	p	SS69429 (group V) > CsChrimson-mVenus & syt-HA	20xUAS-CsChrimson-mVenus, UAS-syt-HA in attp18/w-; VT039470-p65ADZp in attP40/+; VT045575-ZpGal4DBD in attP2/+
	q	SS66864 (group C) > CsChrimson-mVenus & syt-HA	20xUAS-CsChrimson-mVenus, UAS-syt-HA in attp18/w-; VT024647-p65ADZp in attP40/+; VT022246-ZpGal4DBD in attP2/+
	r	SS54798 (group Z) > CsChrimson-mVenus	20xUAS-CsChrimson-mVenus in attp18/w-; VT017683-p65ADZp in attP40/+; VT020732-ZpGal4DBD in attP2/+
Extended Data Fig 11	s-v	Canton-S G1 x w1118	Canton-S G1 x w1118
Extended Data Fig 12	a	SS69920 (oviEN) > 2xEGFP	w-; 14D05-p65ADZp in attP40/UAS-2xEGFP; VT064568-ZpGal4DBD in attP2/+
Extended Data Fig 12	b	SS69540 (group U) > 2xEGFP	w-; 34F03-p65ADZp in attP40/UAS-2xEGFP; VT033614-ZpGal4DBD in attP2/+
Extended Data Fig 12	c-e	SS66793 (group G) > 2xEGFP	w-; VT040569-p65ADZp in attP40/UAS-2xEGFP; VT002057-ZpGal4DBD in attP2/+
Extended Data Table 3	(synapse counts)	Canton-S G1 x w1118	Canton-S G1 x w1118
Extended Data Table 4	(synapse counts)	Canton-S G1 x w1118	Canton-S G1 x w1118
Supplementary Video 1		egg > GCaMP3	w-; matα4-Gal4VP16; UASp-GCaMP3
Supplementary Video 2		wild type	Canton-S
Supplementary Video 3		oviDN-SS1 > GCaMP7f	w-; VT050660-p65ADZp in attp40/+; VT028160-ZpGal4DBD in attp2/20XUAS-IVS-jGCaMP7f in VK00005
Supplementary Video 4		oviDN-SS1 > GCaMP7f	w-; VT050660-p65ADZp in attp40/+; VT028160-ZpGal4DBD in attp2/20XUAS-IVS-jGCaMP7f in VK00005
Supplementary Video 5		oviDN-SS1 > CsChrimson-mCherry & GCaMP7f	w-; VT050660-p65ADZp in attp40/20XUAS-IVS-jGCaMP7f in attp5; VT028160-ZpGal4DBD in attp2/20XUAS-IVS-CsChrimson-mCherry in VK00005
Supplementary Video 6		wild type	Canton-S
