# Supplementary material for: A rise-to-threshold process for a relative-value decision
Source: Nature. 2023 Jul 5;619(7970):563–71. doi: 10.1038/s41586-023-06271-6 (PMC10356611; doi:10.1038/s41586-023-06271-6)
Supplement: Supplementary file 4 — Conditions for each experiment. [file 41586_2023_6271_MOESM4_ESM.xlsx]

## Sheet: Supplementary Table 2
Figure	Panel	Chamber or Wheel	Conditions
1	a	free behavior box	grape juice infused bacto-agar pad
1	bc	free behavior sloped ceiling	1% agarose, 0.8% acetic acid, 1.6% ethanol (hereafter, 1% agarose mixture), 0 mM sucrose
1	g	wheel	1% agarose mixture, 0 vs 0 vs 500 mM sucrose
1	h,j-l	wheel	1% agarose mixture, 0 vs 0 vs 500 mM sucrose 1% agarose mixture, 0 vs 500 vs 500 mM sucrose 1% agarose mixture, 0 vs 200 vs 500 mM sucrose 1% agarose mixture, 0 vs 200 vs 200 mM sucrose 1% agarose mixture vs 2% agarose mixture vs 2% agarose mixture
1	m	wheel	1% agarose mixture, 0 vs 0 vs 500 mM sucrose
1	n	wheel	1% agarose mixture, 0 vs 0 vs 500 mM sucrose 1% agarose mixture, 0 vs 200 vs 500 mM sucrose 1% agarose mixture, 0 vs 500 vs 500 mM sucrose 1% agarose mixture, 0 vs 200 vs 200 mM sucrose 1% agarose mixture vs 2% agarose mixture vs 2% agarose mixture
2	a-h	wheel	1% agarose mixture, 0 vs 0 vs 0 mM sucrose
3	a	free behavior choice	1% agarose mixture, 0 vs 500 mM sucrose
3	b	free behavior choice	1% agarose mixture, 0 vs 500 mM sucrose 1% agarose mixture, 0 vs 200 mM sucrose 1% agarose mixture, 200 vs 500 mM sucrose
3	c	free behavior choice	1% agarose mixture, 0 vs 500 mM sucrose 1% agarose mixture, 0 vs 200 mM sucrose 1% agarose mixture, 200 vs 500 mM sucrose 1% agarose mixture, 0 vs 0 mM sucrose 1% agarose mixture, 200 vs 200 mM sucrose 1% agarose mixture, 500 vs 500 mM sucrose
3	d-f	free behavior choice	1% agarose mixture, 0 vs 500 mM sucrose
3	g	free behavior choice	1% agarose mixture, 0 vs 200 mM sucrose
3	h	free behavior choice	1% agarose mixture, 200 vs 500 mM sucrose
4	b-d	wheel	1% agarose mixture, 0 vs 0 vs 500 mM sucrose 1% agarose mixture, 0 vs 500 vs 500 mM sucrose
4	ef	wheel	1% agarose mixture, 0 vs 0 vs 500 mM sucrose 1% agarose mixture, 0 vs 500 vs 500 mM sucrose 1% agarose mixture, 0 vs 200 vs 500 mM sucrose
5	a-c	free behavior choice	1% agarose mixture, 0 vs 200 mM sucrose
5	d	wheel	1% agarose mixture, 0 vs 500 vs 500 mM sucrose
5	e-i	free behavior choice	1% agarose mixture, 0 vs 200 mM sucrose
6	a	free behavior choice	1% agarose mixture, 0 vs 200 mM sucrose
Extended Data Fig 1	d-h	free behavior sloped ceiling	1% agarose mixture, 0 mM sucrose
Extended Data Fig 2	d	free behavior choice	1% agarose mixture, 0 vs 200 mM sucrose
Extended Data Fig 2	d (last bar)	free behavior choice with bottom 2 layers printed in VisiJet M3 Crystal material	1% agarose mixture, 0 vs 200 mM sucrose
Extended Data Fig 2	e	free behavior choice	1% agarose mixture, 0 vs 200 mM sucrose
Extended Data Fig 2	f	wheel	1% agarose mixture, 0 vs 500 vs 200 mM sucrose
Extended Data Fig 2	g-o	wheel	1% agarose mixture, 0 vs 0 vs 500 mM sucrose 1% agarose mixture, 0 vs 500 vs 500 mM sucrose 1% agarose mixture, 0 vs 200 vs 500 mM sucrose 1% agarose mixture, 0 vs 200 vs 200 mM sucrose 1% agarose mixture vs 2% agarose mixture vs 2% agarose mixture
Extended Data Fig 3	c	wheel	1% agarose mixture, 0 vs 0 vs 0 mM sucrose
Extended Data Fig 3	d	wheel	1% agarose mixture, 0 vs 0 vs 500 mM sucrose 1% agarose mixture, 0 vs 500 vs 500 mM sucrose 1% agarose mixture, 0 vs 200 vs 500 mM sucrose 1% agarose mixture, 0 vs 200 vs 200 mM sucrose 1% agarose mixture vs 2% agarose mixture vs 2% agarose mixture
Extended Data Fig 3	e	wheel	1% agarose mixture, 0 vs 0 vs 500 mM sucrose 1% agarose mixture, 0 vs 500 vs 500 mM sucrose 1% agarose mixture, 0 vs 200 vs 500 mM sucrose 1% agarose mixture, 0 vs 500 vs 200 mM sucrose 1% agarose mixture, 0 vs 200 vs 200 mM sucrose 1% agarose mixture, 0 vs 0 vs 0 mM sucrose 1% agarose mixture, 200 vs 200 vs 500 mM sucrose 1% agarose mixture vs 2% agarose mixture vs 2% agarose mixture
Extended Data Fig 3	f	wheel	1% agarose mixture, 0 vs 0 vs 500 mM sucrose 1% agarose mixture, 0 vs 500 vs 500 mM sucrose 1% agarose mixture, 0 vs 200 vs 500 mM sucrose 1% agarose mixture, 0 vs 500 vs 200 mM sucrose 1% agarose mixture, 0 vs 0 vs 0 mM sucrose 1% agarose mixture, 200 vs 200 vs 500 mM sucrose 1% agarose mixture vs 2% agarose mixture vs 2% agarose mixture
Extended Data Fig 4	a-e	wheel	1% agarose mixture, 0 vs 0 vs 500 mM sucrose 1% agarose mixture, 0 vs 500 vs 500 mM sucrose 1% agarose mixture, 0 vs 200 vs 500 mM sucrose 1% agarose mixture, 0 vs 200 vs 200 mM sucrose 1% agarose mixture vs 2% agarose mixture vs 2% agarose mixture
Extended Data Fig 5	a	wheel	1% agarose mixture, 0 vs 0 vs 500 mM sucrose 1% agarose mixture, 0 vs 500 vs 500 mM sucrose 1% agarose mixture, 0 vs 200 vs 500 mM sucrose 1% agarose mixture, 0 vs 500 vs 200 mM sucrose 1% agarose mixture, 0 vs 200 vs 200 mM sucrose 1% agarose mixture, 0 vs 0 vs 0 mM sucrose 1% agarose mixture, 200 vs 200 vs 500 mM sucrose 1% agarose mixture vs 2% agarose mixture vs 2% agarose mixture
Extended Data Fig 5	b	wheel	1% agarose mixture, 0 vs 0 vs 500 mM sucrose
Extended Data Fig 5	cd (1st 4 cross -correlations)	wheel	1% agarose mixture, 0 vs 0 vs 500 mM sucrose 1% agarose mixture, 0 vs 500 vs 500 mM sucrose 1% agarose mixture, 0 vs 200 vs 500 mM sucrose 1% agarose mixture, 0 vs 500 vs 200 mM sucrose 1% agarose mixture, 0 vs 200 vs 200 mM sucrose 1% agarose mixture, 0 vs 0 vs 0 mM sucrose 1% agarose mixture, 200 vs 200 vs 500 mM sucrose 1% agarose mixture vs 2% agarose mixture vs 2% agarose mixture
Extended Data Fig 5	cd (5th cross -correlation)	wheel	1% agarose mixture, 0 vs 0 vs 500 mM sucrose 1% agarose mixture, 0 vs 500 vs 500 mM sucrose
Extended Data Fig 5	e	wheel	1% agarose mixture, 0 vs 0 vs 500 mM sucrose 1% agarose mixture, 0 vs 500 vs 500 mM sucrose 1% agarose mixture, 0 vs 200 vs 500 mM sucrose 1% agarose mixture, 0 vs 500 vs 200 mM sucrose 1% agarose mixture, 0 vs 200 vs 200 mM sucrose 1% agarose mixture, 0 vs 0 vs 0 mM sucrose 1% agarose mixture, 200 vs 200 vs 500 mM sucrose 1% agarose mixture vs 2% agarose mixture vs 2% agarose mixture
Extended Data Fig 5	f-s	wheel	1% agarose mixture, 0 vs 0 vs 0 mM sucrose
Extended Data Fig 6	a-f	wheel	1% agarose mixture, 0 vs 0 vs 0 mM sucrose
Extended Data Fig 6	h-p	wheel	1% agarose mixture, 0 vs 0 vs 0 mM sucrose
Extended Data Fig 7	b	free behavior choice	1% agarose mixture, 0 vs 500 mM sucrose
Extended Data Fig 7	c	free behavior choice	1% agarose mixture, 0 vs 200 mM sucrose
Extended Data Fig 7	d	free behavior choice	1% agarose mixture, 200 vs 500 mM sucrose
Extended Data Fig 7	e-g	free behavior choice	1% agarose mixture, 0 vs 0 mM sucrose 1% agarose mixture, 200 vs 200 mM sucrose 1% agarose mixture, 500 vs 500 mM sucrose
Extended Data Fig 8	a-k	wheel	1% agarose mixture, 0 vs 0 vs 500 mM sucrose 1% agarose mixture, 0 vs 500 vs 500 mM sucrose
Extended Data Fig 9	a	wheel	1% agarose mixture, 0 vs 0 vs 500 mM sucrose 1% agarose mixture, 0 vs 500 vs 500 mM sucrose
Extended Data Fig 9	b	wheel	1% agarose mixture, 0 vs 0 vs 500 mM sucrose
Extended Data Fig 9	c-e	wheel	1% agarose mixture, 0 vs 0 vs 500 mM sucrose 1% agarose mixture, 0 vs 500 vs 500 mM sucrose
Extended Data Fig 9	f, i	wheel	1% agarose mixture, 0 vs 0 vs 500 mM sucrose 1% agarose mixture, 0 vs 500 vs 500 mM sucrose
Extended Data Fig 9	g, j	wheel	1% agarose mixture, 200 vs 200 vs 500 mM sucrose
Extended Data Fig 9	h, k	wheel	1% agarose mixture, 0 vs 200 vs 200 mM sucrose
Extended Data Fig 10	a-c	free behavior choice	1% agarose mixture, 0 vs 200 mM sucrose
Extended Data Fig 10	d	wheel	1% agarose mixture, 0 vs 500 vs 500 mM sucrose
Extended Data Fig 10	e-f	free behavior choice	1% agarose mixture, 0 vs 200 mM sucrose
Supplementary Video 1		free behavior sloped ceiling	1% agarose mixture, 0 mM sucrose
Supplementary Video 2		free behavior sloped ceiling	1% agarose mixture, 0 mM sucrose
Supplementary Video 3		wheel	1% agarose mixture, 0 vs 0 vs 500 mM sucrose
Supplementary Video 4		wheel	1% agarose mixture, 0 vs 0 vs 500 mM sucrose
Supplementary Video 5		wheel	1% agarose mixture, 0 vs 0 vs 0 mM sucrose
Supplementary Video 6		free behavior choice	1% agarose mixture, 0 vs 500 mM sucrose
