# Supplementary material for: A rise-to-threshold process for a relative-value decision
Source: Nature. 2023 Jul 5;619(7970):563–71. doi: 10.1038/s41586-023-06271-6 (PMC10356611; doi:10.1038/s41586-023-06271-6)
Supplement: Supplementary file 5 — Characterization of split-GAL4 lines for oviDN input neurons. Numbers in table are synapse counts from row (presynaptic) to column (postsynaptic) using the hemibrain connectome16. [file 41586_2023_6271_MOESM5_ESM.xlsx]

## Sheet: Supplementary Table 3
						synapses onto oviDNb right 519949044	synapses onto oviDNa right 450971893	synapses onto oviDNa right 550655668	synapses onto oviDN-like right 5813056909	synapses onto oviDN-like right 5813011471	synapses onto oviDNb left 642763374	total synapses onto 2 oviDNa right and 1 oviDNb right	total synapses per cell group onto 2 oviDNa right and 1 oviDNb right
Split-Gal4s	Body IDs manually assigned to neurons within split-Gal4s based on morphological similarity	Type associated with Body ID	Instance associated with Body ID	Relative confidence in assignment of Body ID to neurons in split-GAL4?	Name used in manuscript
SS69920, SS69913 (SS69913 has stochastic labeling of oviENs)	452689494	SMP550	SMP550_R	High	oviEN	72	34	114	9	0	59	220	332
	579700707	SMP550	SMP550(PDM29)_L			69	12	31	0	0	39	112
SS65423, SS65424, SS65422	423101189	oviIN	oviIN_R	High	oviIN	36	25	43	3	1	35	104	185
	485934965	oviIN	oviIN_L			40	14	27	6	0	32	81
SS66793, SS66794	5812980529	SLP212	SLP212_R	High	group G	0	1	9	0	0	2	10	57
	5813055769	SLP212	SLP212(ADL27)_L			3	0	9	0	4	2	12
	359931311	SLP212	SLP212_R			0	0	0	0	1	0	0
	519004170	SLP212	SLP212(ADL27)_L			0	0	1	0	1	0	1
	5901203505	SLP212	SLP212_R			0	22	12	17	0	1	34
SS69542, SS69540	486544396	PAL02	PAL02_R	High	group U	5	3	5	2	0	4	13	34
	455500416	PAL02	PAL02(ADL27)_L			8	8	5	3	0	6	21
SS69505	704816317			Medium	group T	10	8	41	0	0	3	59	107
	1629383757					8	6	34	2	0	4	48
SS66864	604070433	SMP029	SMP029_R	High	group C	0	23	0	3	0	0	23	49
	541347811	SMP029	SMP029_R			0	22	4	2	0	0	26
SS64946, SS64927	671618401			High	group B	10	40	4	82	0	8	54	67
	422328492					0	13	0	2	0	0	13
SS69429	5813123042	CRE039	CRE039_R	Medium	group V	0	0	0	0	0	0	0	32
	613083317	CRE039	CRE039_L			0	0	14	0	0	0	14
	5813054659	CRE039	CRE039_R			1	0	1	0	0	0	2
	644148539	CRE039	CRE039_R			0	0	1	0	0	0	1
	644153089	CRE039	CRE039_R			2	0	4	0	0	0	6
	739572008	CRE039	CRE039_R			2	0	2	0	0	1	4
	894551935	CRE039	CRE039_L			1	0	0	0	0	3	1
	5813054079	CRE039	CRE039_L			0	0	4	0	0	0	4
SS45323, SS68514, SS69457	5813055773	SMP094	SMP094_R	High	group O	7	0	19	0	2	3	26	84
	550322829	SMP602	SMP602(SCB061_L)			9	0	14	0	0	6	23
	487610557	SMP094	SMP094(ADM04)_L			6	0	9	0	3	4	15
	704487840	SMP602	SMP602(SCB061_R)			11	0	9	0	2	7	20
SS54798	581055643		(aDT6a)	High (split-GAL4 may label subset of total)	group Z	1	0	0	0	4	1	1	71
	548963433		(aDT6a) (MBDLaxon2)			0	0	0	0	0	0	0
	550388353		(aDT6a) (MBDLaxon2)			1	0	2	0	0	0	3
	581013104		(aDT6a) (MBDLaxon2)			0	0	0	0	0	0	0
	581013253		(aDT6a) (MBDLaxon2)			0	0	1	0	0	0	1
	611728142		(aDT6a) (MBDLaxon2)			0	0	5	0	0	1	5
	612777140		(aDT6a) (MBDLaxon2)			0	0	0	1	0	0	0
	642763119		(aDT6a) (MBDLaxon2)			1	1	1	0	1	0	3
	674152184		(aDT6a) (MBDLaxon2)			2	0	0	0	0	2	2
	674492842		(aDT6a) (MBDLaxon2)			1	0	0	1	0	1	1
	674502264		(aDT6a) (MBDLaxon2)			8	1	0	0	0	3	9
	5813013279		(aDT6a) (MBDLaxon2)			3	0	1	0	0	5	4
	5813013636		(aDT6a) (MBDLaxon2)			1	1	1	0	2	0	3
	5813019568		(aDT6a) (MBDLaxon2)			1	0	0	0	0	0	1
	5813077939		(aDT6a) (MBDLaxon2)			5	1	0	0	0	8	6
	5813090992		(aDT6a) (MBDLaxon2)			1	0	0	0	2	0	1
	390697959		(aDT6a) (MBDLaxon2)			0	0	0	0	0	0	0
	392748193		(aDT6b) (MBDLaxon2)			0	0	0	0	0	0	0
	422496879		(aDT6b) (MBDLaxon2)			4	0	0	0	0	2	4
	485918334		(aDT6b) (MBDLaxon2)			1	0	0	0	0	0	1
	486255488		(aDT6b) (MBDLaxon2)			5	0	2	0	0	0	7
	518269350		(aDT6b) (MBDLaxon2)			0	0	0	0	0	0	0
	518934633		(aDT6b) (MBDLaxon2)			0	0	0	0	0	0	0
	518947623		(aDT6b) (MBDLaxon2)			2	0	0	0	0	1	2
	581055513		(aDT6b) (MBDLaxon2)			1	0	0	0	3	0	1
	612073194		(aDT6b) (MBDLaxon2)			0	0	0	0	0	0	0
	5813011794		(aDT6b) (MBDLaxon2)			0	0	0	0	0	0	0
	5813039948		(aDT6b) (MBDLaxon2)			0	0	1	0	0	1	1
	423516229		(aDT6b) (MBDLaxon2)			7	0	0	0	2	3	7
	580714587		(aDT6b) (MBDLaxon2)			7	0	1	0	3	0	8
	327945928		(aDT6c) (MBDLaxon1)			0	0	0	0	0	0	0
	388289013		(aDT6c) (MBDLaxon1)			0	0	0	0	0	0	0
	389316722		(aDT6c) (MBDLaxon1)			0	0	0	0	0	0	0
	389316762		(aDT6c) (MBDLaxon1)			0	0	0	0	0	0	0
	419665356		(aDT6c) (MBDLaxon1)			0	0	0	0	0	0	0
	449685246		(aDT6c) (MBDLaxon1)			0	0	0	0	0	0	0
	453467404		(aDT6c) (MBDLaxon1)			0	0	0	0	0	0	0
	453868924		(aDT6c) (MBDLaxon1)			0	0	0	0	0	0	0
	456847092		(aDT6c) (MBDLaxon1)			0	0	0	0	0	0	0
	481394217		(aDT6c) (MBDLaxon1)			0	0	0	0	0	0	0
	482067572		(aDT6c) (MBDLaxon1)			0	0	0	0	0	0	0
	518580489		(aDT6c) (MBDLaxon1)			0	0	0	0	0	0	0
	547310358		(aDT6c) (MBDLaxon1)			0	0	0	0	0	0	0
	547664568		(aDT6c) (MBDLaxon1)			0	0	0	0	0	0	0
	549364902		(aDT6c) (MBDLaxon1)			0	0	0	0	0	0	0
	642123981		(aDT6c) (MBDLaxon1)			0	0	0	0	0	0	0
	5813010266		(aDT6c) (MBDLaxon1)			0	0	0	0	0	0	0
	5813010721		(aDT6c) (MBDLaxon1)			0	0	0	0	0	0	0
	5813010722		(aDT6c) (MBDLaxon1)			0	0	0	0	0	0	0
	5813011165		(aDT6c) (MBDLaxon1)			0	0	0	0	0	0	0
	5813135108		(aDT6c) (MBDLaxon1)			0	0	0	0	0	0	0
	296855477		(aDT6d) (MBDLaxon2)			0	0	0	0	0	0	0
	297925765		(aDT6d) (MBDLaxon2)			0	0	0	0	0	0	0
	297930119		(aDT6d) (MBDLaxon2)			0	0	0	0	0	0	0
	298266805		(aDT6d) (MBDLaxon2)			0	0	0	0	0	0	0
	298275090		(aDT6d) (MBDLaxon2)			0	0	0	0	0	0	0
	5813055868		(aDT6d) (MBDLaxon2)			0	0	0	0	0	0	0
