# Supplementary material for: A rise-to-threshold process for a relative-value decision
Source: Nature. 2023 Jul 5;619(7970):563–71. doi: 10.1038/s41586-023-06271-6 (PMC10356611; doi:10.1038/s41586-023-06271-6)
Supplement: Supplementary file 6 — Connectivity of oviDN input neurons that reduce the total number of eggs laid when silenced. Numbers in table are synapse counts from row (presynaptic) to column (postsynaptic) using the hemibrain connectome16. [file 41586_2023_6271_MOESM6_ESM.xlsx]

## Sheet: Supplementary Table 4
				synapses onto oviEN right 452689494	synapses onto oviEN left 579700707	synapses onto oviIN right 423101189	synapses onto oviIN left 485934965	synapses onto group G right 5812980529	synapses onto group G left 5813055769	synapses onto group G right 359931311	synapses onto group G left 519004170	synapses onto group G right 5901203505	synapses onto group U right 486544396	synapses onto group U left 455500416	synapses onto group Z 581055643	synapses onto group Z 548963433	synapses onto group Z 550388353	synapses onto group Z 581013104	synapses onto group Z 581013253	synapses onto group Z 611728142	synapses onto group Z 612777140	synapses onto group Z 642763119	synapses onto group Z 674152184	synapses onto group Z 674492842	synapses onto group Z 674502264	synapses onto group Z 5813013279	synapses onto group Z 5813013636	synapses onto group Z 5813019568	synapses onto group Z 5813077939	synapses onto group Z 5813090992	synapses onto group Z 390697959	synapses onto group Z 392748193	synapses onto group Z 422496879	synapses onto group Z 485918334	synapses onto group Z 486255488	synapses onto group Z 518269350	synapses onto group Z 518934633	synapses onto group Z 518947623	synapses onto group Z 581055513	synapses onto group Z 612073194	synapses onto group Z 5813011794	synapses onto group Z 5813039948	synapses onto group Z 423516229	synapses onto group Z 580714587	synapses onto group Z 327945928	synapses onto group Z 388289013	synapses onto group Z 389316722	synapses onto group Z 389316762	synapses onto group Z 419665356
Name	Name	Instance associated with Body ID	Body ID
oviEN	oviEN right	SMP550_R	452689494	0	1	147	67	26	19	1	1	8	56	78	0	1	0	1	0	0	1	1	0	1	1	1	2	0	0	0	0	0	0	0	0	0	0	0	0	0	0	0	0	0	0	0	0	0	0
	oviEN left	SMP550(PDM29)_L	579700707	0	0	87	144	14	28	0	0	3	68	33	0	0	0	1	0	1	0	0	1	0	0	0	0	0	0	0	0	0	0	0	0	0	0	0	0	0	0	0	0	0	0	0	0	0	0
oviIN	oviIN right	oviIN_R	423101189	239	136	0	15	45	44	6	9	67	76	42	0	1	0	1	0	0	6	0	0	0	0	0	0	1	0	0	0	0	0	0	0	0	0	0	0	0	0	0	0	0	0	0	0	0	0
	oviIN left	oviIN_L	485934965	130	164	3	0	40	50	14	16	90	61	57	0	3	0	1	0	0	4	0	0	0	0	0	0	0	0	0	0	0	0	0	0	0	0	0	0	0	1	1	0	0	0	0	0	0	0
group G	group G right	SLP212_R	5812980529	10	7	6	4	0	22	2	1	10	18	24	0	2	0	0	1	1	0	5	2	0	3	3	0	0	1	1	0	0	0	0	0	1	0	0	0	0	0	0	0	0	0	0	0	0	0
	group G left	SLP212(ADL27)_L	5813055769	12	16	6	6	25	0	4	0	9	37	28	0	2	2	2	1	3	0	5	3	0	2	3	1	3	0	0	0	0	0	0	0	0	0	0	1	0	0	1	0	0	0	0	0	0	0
	group G right	SLP212_R	359931311	1	1	5	13	5	4	0	2	26	4	2	3	1	0	0	0	1	1	0	0	0	0	0	0	0	0	0	0	0	0	2	0	0	0	0	0	0	0	3	0	0	0	0	0	0	0
	group G left	SLP212(ADL27)_L	519004170	0	2	13	12	0	2	4	0	15	2	2	0	2	0	0	0	0	1	0	0	0	0	0	0	0	0	0	0	0	0	0	0	1	0	0	0	0	1	2	0	0	0	0	0	0	0
	group G right	SLP212_R	5901203505	7	0	1	1	13	5	2	2	0	88	90	11	7	0	11	17	0	1	4	8	16	12	6	9	4	11	4	0	0	0	0	0	0	0	0	1	0	0	1	0	0	0	0	0	0	0
group U	group U right	PAL02_R	486544396	43	43	38	30	14	26	4	3	18	0	30	2	3	3	1	2	5	1	4	2	7	3	2	1	1	4	3	0	0	0	0	0	0	1	0	2	0	1	2	1	1	0	0	0	0	0
	group U left	PAL02(ADL27)_L	455500416	61	29	32	21	18	13	8	6	17	33	0	3	2	3	3	2	7	2	3	4	4	5	2	2	1	3	1	0	0	0	0	0	2	0	2	0	0	0	1	0	1	0	0	0	0	0
group Z		(aDT6a)	581055643	1	0	0	0	0	2	1	0	0	2	1	0	2	0	7	2	1	3	1	1	1	3	0	0	1	0	2	0	0	0	0	1	0	0	1	0	0	0	0	0	0	0	0	0	0	0
		(aDT6a) (MBDLaxon2)	548963433	0	1	1	0	4	7	0	1	0	2	2	0	0	1	0	2	0	4	0	0	0	0	0	0	0	0	0	0	0	0	0	0	0	0	0	1	2	0	1	0	1	0	0	0	0	0
		(aDT6a) (MBDLaxon2)	550388353	1	0	0	0	11	9	4	12	1	30	23	0	0	0	1	0	1	0	0	5	0	0	2	0	0	1	0	0	0	0	0	0	0	0	0	1	0	1	0	0	0	0	0	0	0	0
		(aDT6a) (MBDLaxon2)	581013104	3	1	0	0	2	4	0	0	0	4	2	0	2	0	0	0	0	0	2	0	1	3	0	0	0	0	0	0	0	0	0	0	0	0	0	0	2	0	3	0	0	0	0	0	0	0
		(aDT6a) (MBDLaxon2)	581013253	18	7	0	1	2	2	0	0	0	1	5	0	0	2	1	0	0	1	0	0	2	0	0	0	0	0	1	0	0	0	1	0	0	0	0	0	0	0	1	0	0	0	0	0	0	0
		(aDT6a) (MBDLaxon2)	611728142	0	1	1	2	20	21	4	3	1	40	34	0	0	2	1	0	0	0	1	2	0	0	1	1	1	0	0	0	0	0	0	0	0	0	0	0	0	0	0	0	0	0	0	0	0	0
		(aDT6a) (MBDLaxon2)	612777140	0	0	1	0	0	1	0	1	0	2	0	0	3	0	0	0	0	0	0	0	1	0	0	0	0	0	0	0	0	0	1	0	1	0	1	0	0	1	2	0	1	0	0	0	0	0
		(aDT6a) (MBDLaxon2)	642763119	1	0	3	2	18	11	0	0	7	18	17	0	0	0	2	0	1	2	0	0	0	0	2	0	0	0	0	0	0	0	0	0	2	0	0	1	0	0	0	0	0	0	0	0	0	0
		(aDT6a) (MBDLaxon2)	674152184	8	5	0	0	5	6	0	0	4	8	4	0	1	2	0	0	2	1	0	0	0	0	1	2	0	2	0	0	0	0	0	0	1	2	1	0	0	1	0	0	0	0	0	0	0	0
		(aDT6a) (MBDLaxon2)	674492842	19	8	0	0	1	0	0	0	0	7	2	0	0	0	0	0	0	1	1	0	0	1	0	0	0	0	0	0	0	0	0	2	0	0	0	0	0	0	0	0	0	0	0	0	0	0
		(aDT6a) (MBDLaxon2)	674502264	22	16	0	0	2	1	0	0	0	2	1	0	1	0	0	2	1	0	0	1	1	0	0	0	0	1	0	0	0	0	0	0	0	0	0	0	0	0	1	0	0	0	0	0	0	0
		(aDT6a) (MBDLaxon2)	5813013279	16	11	0	0	8	10	0	0	1	6	6	0	0	0	0	0	0	0	0	1	0	2	0	0	0	0	0	0	0	0	0	4	1	0	0	0	0	0	0	0	0	0	0	0	0	0
		(aDT6a) (MBDLaxon2)	5813013636	0	2	1	0	2	3	2	0	5	4	2	0	1	1	1	2	0	2	0	1	0	1	1	0	2	0	2	0	0	0	0	0	0	0	0	0	0	0	0	0	0	0	0	0	0	0
		(aDT6a) (MBDLaxon2)	5813019568	0	0	0	0	23	13	2	1	0	2	2	0	3	0	0	0	0	1	0	1	0	1	2	2	0	0	0	0	0	0	0	0	0	0	1	0	0	0	3	0	0	0	0	0	0	0
		(aDT6a) (MBDLaxon2)	5813077939	17	23	0	0	6	4	0	0	0	9	6	0	0	0	0	1	2	0	0	2	1	0	3	0	0	0	0	0	0	0	1	1	0	0	0	0	0	0	0	0	0	0	0	0	0	0
		(aDT6a) (MBDLaxon2)	5813090992	0	1	0	0	0	1	3	1	0	0	0	3	0	1	4	8	3	1	1	0	5	2	2	1	0	0	0	0	0	0	0	0	0	0	0	0	0	0	1	0	0	0	0	0	0	0
		(aDT6a) (MBDLaxon2)	390697959	0	0	0	0	0	0	0	0	0	0	0	0	0	0	0	0	0	0	0	0	0	0	0	0	0	0	0	0	2	1	0	0	0	0	0	0	4	0	0	1	0	0	0	0	0	0
		(aDT6b) (MBDLaxon2)	392748193	0	0	0	0	0	0	0	0	0	0	0	0	0	0	0	0	0	0	0	0	0	0	0	0	0	0	0	1	0	1	0	0	0	0	0	0	0	0	0	0	0	0	0	0	0	0
		(aDT6b) (MBDLaxon2)	422496879	0	0	0	0	0	0	0	0	0	0	1	0	0	0	0	0	0	3	0	0	0	0	0	0	0	0	0	1	0	0	0	0	0	1	0	0	0	0	1	0	1	0	0	0	0	0
		(aDT6b) (MBDLaxon2)	485918334	0	0	0	0	0	0	0	0	0	0	1	1	1	0	0	0	0	0	0	0	0	0	0	0	0	0	0	0	0	1	0	0	7	3	7	3	0	5	2	6	9	0	0	0	0	0
		(aDT6b) (MBDLaxon2)	486255488	0	0	1	0	12	9	1	0	0	0	0	0	0	0	0	0	0	2	0	0	0	0	0	0	0	0	0	0	0	0	0	0	0	0	0	0	0	0	0	0	1	0	0	0	0	0
		(aDT6b) (MBDLaxon2)	518269350	0	0	1	0	0	0	0	0	0	0	0	0	0	0	1	0	0	0	0	0	0	0	0	0	0	0	0	0	0	0	12	0	0	4	8	0	0	3	1	2	9	0	0	0	0	0
		(aDT6b) (MBDLaxon2)	518934633	0	0	0	1	1	0	0	1	0	0	1	0	0	0	1	0	0	0	0	0	0	0	0	0	0	1	0	0	0	1	4	0	3	0	7	0	0	7	5	5	10	0	0	0	0	0
		(aDT6b) (MBDLaxon2)	518947623	0	0	0	0	0	0	0	0	0	0	0	0	0	0	0	0	0	0	0	0	0	0	0	0	0	0	0	0	0	0	6	0	4	12	0	0	0	6	0	5	2	0	0	0	0	0
		(aDT6b) (MBDLaxon2)	581055513	1	0	0	0	0	0	5	0	0	1	1	0	3	1	2	1	0	3	0	0	1	0	0	0	0	0	0	1	0	0	0	0	0	0	0	0	0	2	1	0	0	0	0	0	0	0
		(aDT6b) (MBDLaxon2)	612073194	0	0	0	0	0	0	0	0	0	0	0	0	1	0	0	0	0	0	0	0	0	0	0	0	0	0	0	0	0	0	0	0	0	0	0	0	0	0	0	0	0	0	0	0	0	0
		(aDT6b) (MBDLaxon2)	5813011794	0	0	0	2	0	0	0	0	1	0	0	0	1	0	0	0	0	0	0	0	0	0	0	0	0	0	0	0	0	1	6	0	3	7	3	1	0	0	4	5	5	0	0	0	0	0
		(aDT6b) (MBDLaxon2)	5813039948	1	0	0	0	0	1	1	0	0	2	1	0	1	0	1	1	0	0	1	1	0	0	0	0	0	1	0	0	0	0	1	0	2	1	0	0	0	2	0	2	1	0	0	0	0	0
		(aDT6b) (MBDLaxon2)	423516229	0	0	0	0	0	0	2	2	0	0	2	0	0	0	0	0	1	7	0	0	0	0	0	0	0	0	0	0	0	3	2	0	4	2	2	0	0	5	3	0	7	0	0	0	0	0
		(aDT6b) (MBDLaxon2)	580714587	0	0	0	0	0	0	0	0	0	0	1	0	5	0	0	0	0	1	0	0	0	0	0	0	0	0	0	0	0	0	4	0	4	6	5	0	0	10	4	4	0	0	0	0	0	0
		(aDT6c) (MBDLaxon1)	327945928	0	0	0	0	0	0	0	0	0	0	0	0	0	0	0	0	0	0	0	0	0	0	0	0	0	0	0	0	0	0	0	0	0	0	0	0	0	0	0	0	0	0	0	0	0	1
		(aDT6c) (MBDLaxon1)	388289013	0	0	0	0	0	0	0	0	0	0	0	0	0	0	0	0	0	0	0	0	0	0	0	0	0	0	0	0	0	0	0	0	0	0	0	0	0	0	0	0	0	0	0	0	0	0
		(aDT6c) (MBDLaxon1)	389316722	0	0	0	0	0	0	0	0	0	0	0	0	0	0	0	0	0	0	0	0	0	0	0	0	0	0	0	0	0	0	0	0	0	0	0	0	0	0	0	0	0	0	0	0	0	0
		(aDT6c) (MBDLaxon1)	389316762	0	0	0	0	0	0	0	0	0	0	0	0	0	0	0	0	0	0	0	0	0	0	0	0	0	0	0	0	0	0	0	0	0	0	0	0	0	0	0	0	0	0	0	0	0	0
		(aDT6c) (MBDLaxon1)	419665356	0	0	0	0	0	0	0	0	0	0	0	0	0	0	0	0	0	0	0	0	0	0	0	0	0	0	0	0	0	0	0	0	0	0	0	0	0	0	0	0	0	0	0	0	0	0
		(aDT6c) (MBDLaxon1)	449685246	0	0	0	0	0	0	0	0	0	0	0	0	0	0	0	0	0	0	0	0	0	0	0	0	0	0	0	0	0	0	0	0	0	0	0	0	0	0	0	0	0	0	0	2	0	0
		(aDT6c) (MBDLaxon1)	453467404	0	0	0	0	0	0	0	0	0	0	0	0	0	0	0	0	0	0	0	0	0	0	0	0	0	0	0	0	0	0	0	0	0	0	0	0	0	0	0	0	0	1	0	0	0	0
		(aDT6c) (MBDLaxon1)	453868924	0	0	0	0	0	0	0	0	0	0	0	0	0	0	0	0	0	0	0	0	0	0	0	0	0	0	0	0	0	0	0	0	0	0	0	0	0	0	0	0	0	0	0	0	0	0
		(aDT6c) (MBDLaxon1)	456847092	0	0	9	5	0	0	0	0	0	0	0	0	0	0	0	0	0	0	0	0	0	0	0	0	0	0	0	0	0	0	0	0	0	0	0	0	0	0	0	0	0	0	0	0	0	0
		(aDT6c) (MBDLaxon1)	481394217	0	0	3	0	0	0	0	0	0	0	0	0	0	0	0	0	0	0	0	0	0	0	0	0	0	0	0	0	0	0	0	0	0	0	0	0	0	0	0	0	0	0	0	0	0	0
		(aDT6c) (MBDLaxon1)	482067572	0	0	0	0	0	0	0	0	0	0	0	0	0	0	0	0	0	0	0	0	0	0	0	0	0	0	0	0	0	0	0	0	0	0	0	0	0	0	0	0	0	0	0	3	0	0
		(aDT6c) (MBDLaxon1)	518580489	0	0	4	4	0	0	0	0	0	0	0	0	0	0	0	0	0	0	0	0	0	0	0	0	0	0	0	0	0	0	0	0	0	0	0	0	0	0	0	0	0	0	0	0	2	0
		(aDT6c) (MBDLaxon1)	547310358	0	0	0	0	0	0	0	0	0	0	0	0	0	0	0	0	0	0	0	0	0	0	0	0	0	0	0	0	0	1	0	0	0	0	0	0	0	0	0	0	0	0	0	0	0	0
		(aDT6c) (MBDLaxon1)	547664568	0	0	0	0	0	0	0	0	0	0	0	0	0	0	0	0	0	0	0	0	0	0	0	0	0	0	0	0	0	0	0	0	0	0	0	0	0	0	0	0	0	0	0	0	1	0
		(aDT6c) (MBDLaxon1)	549364902	0	0	2	0	0	0	0	0	0	0	0	0	0	0	0	0	0	0	0	0	0	0	0	0	0	0	0	0	0	0	0	0	0	0	0	0	0	0	0	0	0	0	0	0	0	0
		(aDT6c) (MBDLaxon1)	642123981	0	0	0	0	0	0	0	0	1	0	2	0	0	0	0	0	0	0	0	0	0	0	0	0	0	0	0	0	0	0	0	0	0	0	0	0	0	0	0	0	0	0	0	0	1	0
		(aDT6c) (MBDLaxon1)	5813010266	0	0	1	2	0	0	0	0	0	0	0	0	0	0	0	0	0	0	0	0	0	0	0	0	0	0	0	0	0	0	0	0	0	0	0	0	0	0	0	0	0	0	0	0	0	0
		(aDT6c) (MBDLaxon1)	5813010721	0	0	0	0	0	0	0	0	0	0	0	0	0	0	0	0	0	0	0	0	0	0	0	0	0	0	0	0	0	0	0	0	0	0	0	0	0	0	0	0	0	0	0	1	0	0
		(aDT6c) (MBDLaxon1)	5813010722	0	0	0	0	0	0	0	0	0	0	0	0	0	0	0	0	0	0	0	0	0	0	0	0	0	0	0	0	0	0	0	0	0	0	0	0	0	0	0	0	0	0	0	1	0	0
		(aDT6c) (MBDLaxon1)	5813011165	0	0	9	1	0	0	0	0	0	0	0	0	0	0	0	0	0	0	0	0	0	0	0	0	0	0	0	0	0	0	0	0	0	0	0	0	0	0	0	0	0	0	0	0	0	0
		(aDT6c) (MBDLaxon1)	5813135108	0	0	0	2	0	0	0	0	0	0	0	0	0	0	0	0	0	0	0	0	0	0	0	0	0	0	0	0	0	0	0	0	0	0	0	0	0	0	0	0	0	0	0	0	0	0
		(aDT6d) (MBDLaxon2)	296855477	0	0	0	0	0	0	0	0	0	0	0	0	0	0	0	0	0	0	0	0	0	0	0	0	0	0	0	0	0	0	0	0	0	0	0	0	0	0	0	0	0	0	0	0	0	0
		(aDT6d) (MBDLaxon2)	297925765	0	0	0	0	0	0	0	0	0	0	0	0	0	0	0	0	0	0	0	0	0	0	0	0	0	0	0	0	2	0	0	0	0	0	0	0	0	0	0	0	0	0	0	0	0	0
		(aDT6d) (MBDLaxon2)	297930119	0	0	0	0	0	0	0	0	0	0	0	0	0	0	0	0	0	0	0	0	0	0	0	0	0	0	0	0	0	0	0	0	0	0	0	0	0	0	0	0	0	0	0	0	0	0
		(aDT6d) (MBDLaxon2)	298266805	0	0	0	0	0	0	0	0	0	0	0	0	0	0	0	0	0	0	0	0	0	0	0	0	0	0	0	0	0	0	0	0	0	0	0	0	0	0	0	0	0	0	0	0	0	0
		(aDT6d) (MBDLaxon2)	298275090	0	0	0	0	0	0	0	0	0	0	0	0	0	0	0	0	0	0	0	0	0	0	0	0	0	0	0	1	0	0	0	0	0	0	0	0	0	0	0	0	0	0	0	0	0	0
		(aDT6d) (MBDLaxon2)	5813055868	0	0	0	0	0	0	0	0	0	0	0	0	0	0	0	0	0	0	0	0	0	0	0	0	0	0	0	0	0	0	0	0	0	0	0	0	0	0	0	0	0	0	0	0	0	0
[truncated: 22 more columns]
